# Supplementary material for: Racial and ethnic disparities in telehealth use before and after California's stay-at-home order
Source: Front Public Health. 2023 Aug 22;11:1222203. doi: 10.3389/fpubh.2023.1222203 (PMC10477577; doi:10.3389/fpubh.2023.1222203)
Supplement: Supplementary file 2 [file Table_2.XLSX]

## Sheet: Site A
Site A
Uninsured
Before Stay-At-Home Order				After Stay-At-Home Order
Race	Telehealth		Total	Race	Telehealth		Total
	In.person	Telehealth			In.person	Telehealth
White	5	0	5	White	9	28	37
	100 %	0 %	100 %		24.3 %	75.7 %	100 %
Latino	52	0	52	Latino	124	181	305
	100 %	0 %	100 %		40.7 %	59.3 %	100 %
Asian	1	0	1	Asian	1	9	10
	100 %	0 %	100 %		10 %	90 %	100 %
Black	68	1	69	Black	122	167	289
	98.6 %	1.4 %	100 %		42.2 %	57.8 %	100 %
Other	1	0	1	Other	11	13	24
	100 %	0 %	100 %		45.8 %	54.2 %	100 %
Total	127	1	128	Total	267	398	665
	99.2 %	0.8 %	100 %		40.2 %	59.8 %	100 %
χ2=0.862 · df=4 · Cramer’s V=0.082 · Fisher’s p=1.000				χ2=8.507 · df=4 · Cramer’s V=0.113 · Fisher’s p=0.078
Site A
Medicaid
Before Stay-At-Home Order				After Stay-At-Home Order
Race	Telehealth		Total	Race	Telehealth		Total
	In.person	Telehealth			In.person	Telehealth
White	2	0	2	White	2	5	7
	100 %	0 %	100 %		28.6 %	71.4 %	100 %
Latino	14	1	15	Latino	23	61	84
	93.3 %	6.7 %	100 %		27.4 %	72.6 %	100 %
Asian	0	0	0	Asian	0	0	0
	0 %	0 %	100 %		0 %	0 %	100 %
Black	10	3	13	Black	13	50	63
	76.9 %	23.1 %	100 %		20.6 %	79.4 %	100 %
Other	0	0	0	Other	0	0	0
	0 %	0 %	100 %		0 %	0 %	100 %
Total	26	4	30	Total	38	116	154
	86.7 %	13.3 %	100 %		24.7 %	75.3 %	100 %
χ2=NaN · df=4 · Cramer’s V=NaN · Fisher’s p=0.484				χ2=NaN · df=4 · Cramer’s V=NaN · Fisher’s p=0.633
Site A
Medicare
Before Stay-At-Home Order				After Stay-At-Home Order
Race	Telehealth		Total	Race	Telehealth		Total
	In.person	Telehealth			In.person	Telehealth
White	41	5	46	White	75	183	258
	89.1 %	10.9 %	100 %		29.1 %	70.9 %	100 %
Latino	389	32	421	Latino	630	1040	1670
	92.4 %	7.6 %	100 %		37.7 %	62.3 %	100 %
Asian	9	0	9	Asian	10	22	32
	100 %	0 %	100 %		31.2 %	68.8 %	100 %
Black	347	61	408	Black	738	1306	2044
	85 %	15 %	100 %		36.1 %	63.9 %	100 %
Other	26	1	27	Other	40	55	95
	96.3 %	3.7 %	100 %		42.1 %	57.9 %	100 %
Total	812	99	911	Total	1493	2606	4099
	89.1 %	10.9 %	100 %		36.4 %	63.6 %	100 %
χ2=14.189 · df=4 · Cramer’s V=0.125 · Fisher’s p=0.008				χ2=9.029 · df=4 · Cramer’s V=0.047 · p=0.060
Site A
Private
Before Stay-At-Home Order				After Stay-At-Home Order
Race	Telehealth		Total	Race	Telehealth		Total
	In.person	Telehealth			In.person	Telehealth
White	32	4	36	White	23	67	90
	88.9 %	11.1 %	100 %		25.6 %	74.4 %	100 %
Latino	209	16	225	Latino	211	561	772
	92.9 %	7.1 %	100 %		27.3 %	72.7 %	100 %
Asian	2	0	2	Asian	1	15	16
	100 %	0 %	100 %		6.2 %	93.8 %	100 %
Black	120	20	140	Black	139	405	544
	85.7 %	14.3 %	100 %		25.6 %	74.4 %	100 %
Other	10	2	12	Other	20	59	79
	83.3 %	16.7 %	100 %		25.3 %	74.7 %	100 %
Total	373	42	415	Total	394	1107	1501
	89.9 %	10.1 %	100 %		26.2 %	73.8 %	100 %
χ2=5.740 · df=4 · Cramer’s V=0.118 · Fisher’s p=0.164				χ2=3.968 · df=4 · Cramer’s V=0.051 · Fisher’s p=0.427

## Sheet: Site B
Site B
Uninsured
Before Stay-At-Home Order				After Stay-At-Home Order
Race	Telehealth		Total	Race	Telehealth		Total
	In.person	Telehealth			In.person	Telehealth
White	58	0	58	White	156	127	283
	100 %	0 %	100 %		55.1 %	44.9 %	100 %
Latino	46	0	46	Latino	136	127	263
	100 %	0 %	100 %		51.7 %	48.3 %	100 %
Asian	19	0	19	Asian	34	47	81
	100 %	0 %	100 %		42 %	58 %	100 %
Black	51	0	51	Black	95	117	212
	100 %	0 %	100 %		44.8 %	55.2 %	100 %
Other	9	0	9	Other	29	51	80
	100 %	0 %	100 %		36.2 %	63.7 %	100 %
Total	183	0	183	Total	450	469	919
	100 %	0 %	100 %		49 %	51 %	100 %
[1] “Statistical test is not feasible”				χ2=13.312 · df=4 · Cramer’s V=0.120 · p=0.010
Site B
Medicaid
Before Stay-At-Home Order				After Stay-At-Home Order
Race	Telehealth		Total	Race	Telehealth		Total
	In.person	Telehealth			In.person	Telehealth
White	11	0	11	White	14	18	32
	100 %	0 %	100 %		43.8 %	56.2 %	100 %
Latino	20	0	20	Latino	39	29	68
	100 %	0 %	100 %		57.4 %	42.6 %	100 %
Asian	3	0	3	Asian	3	3	6
	100 %	0 %	100 %		50 %	50 %	100 %
Black	18	3	21	Black	37	75	112
	85.7 %	14.3 %	100 %		33 %	67 %	100 %
Other	9	0	9	Other	4	7	11
	100 %	0 %	100 %		36.4 %	63.6 %	100 %
Total	61	3	64	Total	97	132	229
	95.3 %	4.7 %	100 %		42.4 %	57.6 %	100 %
χ2=6.445 · df=4 · Cramer’s V=0.317 · Fisher’s p=0.304				χ2=10.579 · df=4 · Cramer’s V=0.215 · Fisher’s p=0.022
Site B
Medicare
Before Stay-At-Home Order				After Stay-At-Home Order
Race	Telehealth		Total	Race	Telehealth		Total
	In.person	Telehealth			In.person	Telehealth
White	253	14	267	White	373	441	814
	94.8 %	5.2 %	100 %		45.8 %	54.2 %	100 %
Latino	239	7	246	Latino	432	481	913
	97.2 %	2.8 %	100 %		47.3 %	52.7 %	100 %
Asian	51	2	53	Asian	103	112	215
	96.2 %	3.8 %	100 %		47.9 %	52.1 %	100 %
Black	127	17	144	Black	187	361	548
	88.2 %	11.8 %	100 %		34.1 %	65.9 %	100 %
Other	59	2	61	Other	108	125	233
	96.7 %	3.3 %	100 %		46.4 %	53.6 %	100 %
Total	729	42	771	Total	1203	1520	2723
	94.6 %	5.4 %	100 %		44.2 %	55.8 %	100 %
χ2=15.402 · df=4 · Cramer’s V=0.141 · Fisher’s p=0.007				χ2=28.660 · df=4 · Cramer’s V=0.103 · p=0.000
Site B
Private
Before Stay-At-Home Order				After Stay-At-Home Order
Race	Telehealth		Total	Race	Telehealth		Total
	In.person	Telehealth			In.person	Telehealth
White	210	10	220	White	182	424	606
	95.5 %	4.5 %	100 %		30 %	70 %	100 %
Latino	212	11	223	Latino	169	427	596
	95.1 %	4.9 %	100 %		28.4 %	71.6 %	100 %
Asian	70	1	71	Asian	70	132	202
	98.6 %	1.4 %	100 %		34.7 %	65.3 %	100 %
Black	125	5	130	Black	109	256	365
	96.2 %	3.8 %	100 %		29.9 %	70.1 %	100 %
Other	28	3	31	Other	31	68	99
	90.3 %	9.7 %	100 %		31.3 %	68.7 %	100 %
Total	645	30	675	Total	561	1307	1868
	95.6 %	4.4 %	100 %		30 %	70 %	100 %
χ2=3.780 · df=4 · Cramer’s V=0.075 · Fisher’s p=0.416				χ2=2.932 · df=4 · Cramer’s V=0.040 · p=0.569

## Sheet: Site C
Site C
Uninsured
Before Stay-At-Home Order				After Stay-At-Home Order
Race	Telehealth		Total	Race	Telehealth		Total
	In.person	Telehealth			In.person	Telehealth
White	92	2	94	White	181	175	356
	97.9 %	2.1 %	100 %		50.8 %	49.2 %	100 %
Latino	536	17	553	Latino	1166	1172	2338
	96.9 %	3.1 %	100 %		49.9 %	50.1 %	100 %
Asian	42	2	44	Asian	51	83	134
	95.5 %	4.5 %	100 %		38.1 %	61.9 %	100 %
Black	119	2	121	Black	214	296	510
	98.3 %	1.7 %	100 %		42 %	58 %	100 %
Other	8	1	9	Other	26	31	57
	88.9 %	11.1 %	100 %		45.6 %	54.4 %	100 %
Total	797	24	821	Total	1638	1757	3395
	97.1 %	2.9 %	100 %		48.2 %	51.8 %	100 %
χ2=3.476 · df=4 · Cramer’s V=0.065 · Fisher’s p=0.358				χ2=17.231 · df=4 · Cramer’s V=0.071 · p=0.002
Site C
Medicaid
Before Stay-At-Home Order				After Stay-At-Home Order
Race	Telehealth		Total	Race	Telehealth		Total
	In.person	Telehealth			In.person	Telehealth
White	15	1	16	White	27	40	67
	93.8 %	6.2 %	100 %		40.3 %	59.7 %	100 %
Latino	255	16	271	Latino	522	780	1302
	94.1 %	5.9 %	100 %		40.1 %	59.9 %	100 %
Asian	1	0	1	Asian	6	2	8
	100 %	0 %	100 %		75 %	25 %	100 %
Black	57	7	64	Black	123	223	346
	89.1 %	10.9 %	100 %		35.5 %	64.5 %	100 %
Other	1	1	2	Other	3	2	5
	50 %	50 %	100 %		60 %	40 %	100 %
Total	329	25	354	Total	681	1047	1728
	92.9 %	7.1 %	100 %		39.4 %	60.6 %	100 %
χ2=7.728 · df=4 · Cramer’s V=0.148 · Fisher’s p=0.123				χ2=7.567 · df=4 · Cramer’s V=0.066 · Fisher’s p=0.105
Site C
Medicare
Before Stay-At-Home Order				After Stay-At-Home Order
Race	Telehealth		Total	Race	Telehealth		Total
	In.person	Telehealth			In.person	Telehealth
White	160	15	175	White	338	498	836
	91.4 %	8.6 %	100 %		40.4 %	59.6 %	100 %
Latino	3775	326	4101	Latino	7585	9733	17318
	92.1 %	7.9 %	100 %		43.8 %	56.2 %	100 %
Asian	69	7	76	Asian	104	152	256
	90.8 %	9.2 %	100 %		40.6 %	59.4 %	100 %
Black	725	84	809	Black	1310	2699	4009
	89.6 %	10.4 %	100 %		32.7 %	67.3 %	100 %
Other	13	3	16	Other	31	47	78
	81.2 %	18.8 %	100 %		39.7 %	60.3 %	100 %
Total	4742	435	5177	Total	9368	13129	22497
	91.6 %	8.4 %	100 %		41.6 %	58.4 %	100 %
χ2=7.515 · df=4 · Cramer’s V=0.038 · Fisher’s p=0.085				χ2=166.471 · df=4 · Cramer’s V=0.086 · p=0.000
Site C
Private
Before Stay-At-Home Order				After Stay-At-Home Order
Race	Telehealth		Total	Race	Telehealth		Total
	In.person	Telehealth			In.person	Telehealth
White	214	62	276	White	245	589	834
	77.5 %	22.5 %	100 %		29.4 %	70.6 %	100 %
Latino	1474	221	1695	Latino	2022	3831	5853
	87 %	13 %	100 %		34.5 %	65.5 %	100 %
Asian	74	15	89	Asian	128	213	341
	83.1 %	16.9 %	100 %		37.5 %	62.5 %	100 %
Black	218	37	255	Black	302	755	1057
	85.5 %	14.5 %	100 %		28.6 %	71.4 %	100 %
Other	14	11	25	Other	41	102	143
	56 %	44 %	100 %		28.7 %	71.3 %	100 %
Total	1994	346	2340	Total	2738	5490	8228
	85.2 %	14.8 %	100 %		33.3 %	66.7 %	100 %
χ2=34.272 · df=4 · Cramer’s V=0.121 · Fisher’s p=0.000				χ2=24.656 · df=4 · Cramer’s V=0.055 · p=0.000

## Sheet: Site D
Site D
Uninsured
Before Stay-At-Home Order				After Stay-At-Home Order
Race	Telehealth		Total	Race	Telehealth		Total
	In.person	Telehealth			In.person	Telehealth
White	296	2	298	White	711	396	1107
	99.3 %	0.7 %	100 %		64.2 %	35.8 %	100 %
Latino	530	6	536	Latino	1733	709	2442
	98.9 %	1.1 %	100 %		71 %	29 %	100 %
Asian	81	0	81	Asian	222	112	334
	100 %	0 %	100 %		66.5 %	33.5 %	100 %
Black	41	0	41	Black	103	54	157
	100 %	0 %	100 %		65.6 %	34.4 %	100 %
Other	133	1	134	Other	305	184	489
	99.3 %	0.7 %	100 %		62.4 %	37.6 %	100 %
Total	1081	9	1090	Total	3074	1455	4529
	99.2 %	0.8 %	100 %		67.9 %	32.1 %	100 %
χ2=1.678 · df=4 · Cramer’s V=0.039 · Fisher’s p=0.966				χ2=24.922 · df=4 · Cramer’s V=0.074 · p=0.000
Site D
Medicaid
Before Stay-At-Home Order				After Stay-At-Home Order
Race	Telehealth		Total	Race	Telehealth		Total
	In.person	Telehealth			In.person	Telehealth
White	29	1	30	White	60	73	133
	96.7 %	3.3 %	100 %		45.1 %	54.9 %	100 %
Latino	105	15	120	Latino	198	252	450
	87.5 %	12.5 %	100 %		44 %	56 %	100 %
Asian	5	1	6	Asian	15	12	27
	83.3 %	16.7 %	100 %		55.6 %	44.4 %	100 %
Black	5	0	5	Black	13	21	34
	100 %	0 %	100 %		38.2 %	61.8 %	100 %
Other	27	1	28	Other	45	82	127
	96.4 %	3.6 %	100 %		35.4 %	64.6 %	100 %
Total	171	18	189	Total	331	440	771
	90.5 %	9.5 %	100 %		42.9 %	57.1 %	100 %
χ2=4.601 · df=4 · Cramer’s V=0.156 · Fisher’s p=0.348				χ2=5.445 · df=4 · Cramer’s V=0.084 · p=0.245
Site D
Medicare
Before Stay-At-Home Order				After Stay-At-Home Order
Race	Telehealth		Total	Race	Telehealth		Total
	In.person	Telehealth			In.person	Telehealth
White	931	112	1043	White	2109	2207	4316
	89.3 %	10.7 %	100 %		48.9 %	51.1 %	100 %
Latino	1323	177	1500	Latino	3309	2867	6176
	88.2 %	11.8 %	100 %		53.6 %	46.4 %	100 %
Asian	174	9	183	Asian	430	380	810
	95.1 %	4.9 %	100 %		53.1 %	46.9 %	100 %
Black	68	7	75	Black	179	175	354
	90.7 %	9.3 %	100 %		50.6 %	49.4 %	100 %
Other	515	73	588	Other	1168	1101	2269
	87.6 %	12.4 %	100 %		51.5 %	48.5 %	100 %
Total	3011	378	3389	Total	7195	6730	13925
	88.8 %	11.2 %	100 %		51.7 %	48.3 %	100 %
χ2=9.189 · df=4 · Cramer’s V=0.052 · p=0.057				χ2=23.466 · df=4 · Cramer’s V=0.041 · p=0.000
Site D
Private
Before Stay-At-Home Order				After Stay-At-Home Order
Race	Telehealth		Total	Race	Telehealth		Total
	In.person	Telehealth			In.person	Telehealth
White	624	65	689	White	934	1311	2245
	90.6 %	9.4 %	100 %		41.6 %	58.4 %	100 %
Latino	1406	168	1574	Latino	2157	3501	5658
	89.3 %	10.7 %	100 %		38.1 %	61.9 %	100 %
Asian	234	24	258	Asian	386	429	815
	90.7 %	9.3 %	100 %		47.4 %	52.6 %	100 %
Black	109	6	115	Black	148	218	366
	94.8 %	5.2 %	100 %		40.4 %	59.6 %	100 %
Other	274	20	294	Other	339	552	891
	93.2 %	6.8 %	100 %		38 %	62 %	100 %
Total	2647	283	2930	Total	3964	6011	9975
	90.3 %	9.7 %	100 %		39.7 %	60.3 %	100 %
χ2=7.283 · df=4 · Cramer’s V=0.050 · p=0.122				χ2=30.345 · df=4 · Cramer’s V=0.055 · p=0.000

## Sheet: Site E
Site E
Uninsured
Before Stay-At-Home Order				After Stay-At-Home Order
Race	Telehealth		Total	Race	Telehealth		Total
	In.person	Telehealth			In.person	Telehealth
White	33	0	33	White	99	41	140
	100 %	0 %	100 %		70.7 %	29.3 %	100 %
Latino	48	4	52	Latino	155	66	221
	92.3 %	7.7 %	100 %		70.1 %	29.9 %	100 %
Asian	6	0	6	Asian	47	13	60
	100 %	0 %	100 %		78.3 %	21.7 %	100 %
Black	8	2	10	Black	17	15	32
	80 %	20 %	100 %		53.1 %	46.9 %	100 %
Other	8	1	9	Other	26	26	52
	88.9 %	11.1 %	100 %		50 %	50 %	100 %
Total	103	7	110	Total	344	161	505
	93.6 %	6.4 %	100 %		68.1 %	31.9 %	100 %
χ2=6.266 · df=4 · Cramer’s V=0.239 · Fisher’s p=0.129				χ2=14.904 · df=4 · Cramer’s V=0.172 · p=0.005
Site E
Medicaid
Before Stay-At-Home Order				After Stay-At-Home Order
Race	Telehealth		Total	Race	Telehealth		Total
	In.person	Telehealth			In.person	Telehealth
White	6	0	6	White	10	8	18
	100 %	0 %	100 %		55.6 %	44.4 %	100 %
Latino	6	0	6	Latino	31	21	52
	100 %	0 %	100 %		59.6 %	40.4 %	100 %
Asian	1	0	1	Asian	6	6	12
	100 %	0 %	100 %		50 %	50 %	100 %
Black	0	0	0	Black	0	1	1
	0 %	0 %	100 %		0 %	100 %	100 %
Other	4	0	4	Other	8	11	19
	100 %	0 %	100 %		42.1 %	57.9 %	100 %
Total	17	0	17	Total	55	47	102
	100 %	0 %	100 %		53.9 %	46.1 %	100 %
[1] “Statistical test is not feasible”				χ2=3.010 · df=4 · Cramer’s V=0.172 · Fisher’s p=0.588
Site E
Medicare
Before Stay-At-Home Order				After Stay-At-Home Order
Race	Telehealth		Total	Race	Telehealth		Total
	In.person	Telehealth			In.person	Telehealth
White	73	16	89	White	209	158	367
	82 %	18 %	100 %		56.9 %	43.1 %	100 %
Latino	153	21	174	Latino	439	343	782
	87.9 %	12.1 %	100 %		56.1 %	43.9 %	100 %
Asian	35	8	43	Asian	93	82	175
	81.4 %	18.6 %	100 %		53.1 %	46.9 %	100 %
Black	11	0	11	Black	30	28	58
	100 %	0 %	100 %		51.7 %	48.3 %	100 %
Other	22	0	22	Other	84	93	177
	100 %	0 %	100 %		47.5 %	52.5 %	100 %
Total	294	45	339	Total	855	704	1559
	86.7 %	13.3 %	100 %		54.8 %	45.2 %	100 %
χ2=8.042 · df=4 · Cramer’s V=0.154 · Fisher’s p=0.090				χ2=5.517 · df=4 · Cramer’s V=0.059 · p=0.238
Site E
Private
Before Stay-At-Home Order				After Stay-At-Home Order
Race	Telehealth		Total	Race	Telehealth		Total
	In.person	Telehealth			In.person	Telehealth
White	95	9	104	White	118	140	258
	91.3 %	8.7 %	100 %		45.7 %	54.3 %	100 %
Latino	129	30	159	Latino	172	300	472
	81.1 %	18.9 %	100 %		36.4 %	63.6 %	100 %
Asian	36	9	45	Asian	54	44	98
	80 %	20 %	100 %		55.1 %	44.9 %	100 %
Black	16	2	18	Black	29	24	53
	88.9 %	11.1 %	100 %		54.7 %	45.3 %	100 %
Other	16	3	19	Other	46	46	92
	84.2 %	15.8 %	100 %		50 %	50 %	100 %
Total	292	53	345	Total	419	554	973
	84.6 %	15.4 %	100 %		43.1 %	56.9 %	100 %
χ2=6.100 · df=4 · Cramer’s V=0.133 · Fisher’s p=0.164				χ2=19.729 · df=4 · Cramer’s V=0.142 · p=0.001

## Sheet: Site F
Site F
Uninsured
Before Stay-At-Home Order				After Stay-At-Home Order
Race	Telehealth		Total	Race	Telehealth		Total
	In.person	Telehealth			In.person	Telehealth
White	135	5	140	White	162	270	432
	96.4 %	3.6 %	100 %		37.5 %	62.5 %	100 %
Latino	148	6	154	Latino	272	248	520
	96.1 %	3.9 %	100 %		52.3 %	47.7 %	100 %
Asian	41	1	42	Asian	62	110	172
	97.6 %	2.4 %	100 %		36 %	64 %	100 %
Black	26	3	29	Black	41	47	88
	89.7 %	10.3 %	100 %		46.6 %	53.4 %	100 %
Other	30	2	32	Other	52	51	103
	93.8 %	6.2 %	100 %		50.5 %	49.5 %	100 %
Total	380	17	397	Total	589	726	1315
	95.7 %	4.3 %	100 %		44.8 %	55.2 %	100 %
χ2=3.502 · df=4 · Cramer’s V=0.094 · Fisher’s p=0.417				χ2=27.952 · df=4 · Cramer’s V=0.146 · p=0.000
Site F
Medicaid
Before Stay-At-Home Order				After Stay-At-Home Order
Race	Telehealth		Total	Race	Telehealth		Total
	In.person	Telehealth			In.person	Telehealth
White	17	0	17	White	28	40	68
	100 %	0 %	100 %		41.2 %	58.8 %	100 %
Latino	60	9	69	Latino	134	101	235
	87 %	13 %	100 %		57 %	43 %	100 %
Asian	5	0	5	Asian	12	7	19
	100 %	0 %	100 %		63.2 %	36.8 %	100 %
Black	7	1	8	Black	12	19	31
	87.5 %	12.5 %	100 %		38.7 %	61.3 %	100 %
Other	7	0	7	Other	17	21	38
	100 %	0 %	100 %		44.7 %	55.3 %	100 %
Total	96	10	106	Total	203	188	391
	90.6 %	9.4 %	100 %		51.9 %	48.1 %	100 %
χ2=4.161 · df=4 · Cramer’s V=0.198 · Fisher’s p=0.490				χ2=9.508 · df=4 · Cramer’s V=0.156 · p=0.050
Site F
Medicare
Before Stay-At-Home Order				After Stay-At-Home Order
Race	Telehealth		Total	Race	Telehealth		Total
	In.person	Telehealth			In.person	Telehealth
White	246	25	271	White	652	929	1581
	90.8 %	9.2 %	100 %		41.2 %	58.8 %	100 %
Latino	337	36	373	Latino	988	805	1793
	90.3 %	9.7 %	100 %		55.1 %	44.9 %	100 %
Asian	78	12	90	Asian	184	224	408
	86.7 %	13.3 %	100 %		45.1 %	54.9 %	100 %
Black	44	5	49	Black	65	109	174
	89.8 %	10.2 %	100 %		37.4 %	62.6 %	100 %
Other	71	13	84	Other	240	201	441
	84.5 %	15.5 %	100 %		54.4 %	45.6 %	100 %
Total	776	91	867	Total	2129	2268	4397
	89.5 %	10.5 %	100 %		48.4 %	51.6 %	100 %
χ2=3.743 · df=4 · Cramer’s V=0.066 · p=0.442				χ2=81.394 · df=4 · Cramer’s V=0.136 · p=0.000
Site F
Private
Before Stay-At-Home Order				After Stay-At-Home Order
Race	Telehealth		Total	Race	Telehealth		Total
	In.person	Telehealth			In.person	Telehealth
White	283	37	320	White	420	964	1384
	88.4 %	11.6 %	100 %		30.3 %	69.7 %	100 %
Latino	444	42	486	Latino	764	1361	2125
	91.4 %	8.6 %	100 %		36 %	64 %	100 %
Asian	125	15	140	Asian	210	360	570
	89.3 %	10.7 %	100 %		36.8 %	63.2 %	100 %
Black	50	8	58	Black	86	157	243
	86.2 %	13.8 %	100 %		35.4 %	64.6 %	100 %
Other	77	12	89	Other	125	269	394
	86.5 %	13.5 %	100 %		31.7 %	68.3 %	100 %
Total	979	114	1093	Total	1605	3111	4716
	89.6 %	10.4 %	100 %		34 %	66 %	100 %
χ2=3.705 · df=4 · Cramer’s V=0.058 · p=0.447				χ2=15.003 · df=4 · Cramer’s V=0.056 · p=0.005

## Sheet: Site G
Site G
Uninsured
Before Stay-At-Home Order				After Stay-At-Home Order
Race	Telehealth		Total	Race	Telehealth		Total
	In.person	Telehealth			In.person	Telehealth
White	24	0	24	White	57	40	97
	100 %	0 %	100 %		58.8 %	41.2 %	100 %
Latino	71	5	76	Latino	226	101	327
	93.4 %	6.6 %	100 %		69.1 %	30.9 %	100 %
Asian	0	0	0	Asian	8	3	11
	0 %	0 %	100 %		72.7 %	27.3 %	100 %
Black	3	0	3	Black	9	5	14
	100 %	0 %	100 %		64.3 %	35.7 %	100 %
Other	3	0	3	Other	21	3	24
	100 %	0 %	100 %		87.5 %	12.5 %	100 %
Total	101	5	106	Total	321	152	473
	95.3 %	4.7 %	100 %		67.9 %	32.1 %	100 %
χ2=NaN · df=4 · Cramer’s V=NaN · Fisher’s p=0.505				χ2=8.363 · df=4 · Cramer’s V=0.133 · Fisher’s p=0.076
Site G
Medicaid
Before Stay-At-Home Order				After Stay-At-Home Order
Race	Telehealth		Total	Race	Telehealth		Total
	In.person	Telehealth			In.person	Telehealth
White	15	0	15	White	25	29	54
	100 %	0 %	100 %		46.3 %	53.7 %	100 %
Latino	59	1	60	Latino	121	80	201
	98.3 %	1.7 %	100 %		60.2 %	39.8 %	100 %
Asian	0	0	0	Asian	2	1	3
	0 %	0 %	100 %		66.7 %	33.3 %	100 %
Black	2	0	2	Black	7	8	15
	100 %	0 %	100 %		46.7 %	53.3 %	100 %
Other	4	0	4	Other	5	6	11
	100 %	0 %	100 %		45.5 %	54.5 %	100 %
Total	80	1	81	Total	160	124	284
	98.8 %	1.2 %	100 %		56.3 %	43.7 %	100 %
χ2=NaN · df=4 · Cramer’s V=NaN · Fisher’s p=1.000				χ2=4.662 · df=4 · Cramer’s V=0.128 · Fisher’s p=0.296
Site G
Medicare
Before Stay-At-Home Order				After Stay-At-Home Order
Race	Telehealth		Total	Race	Telehealth		Total
	In.person	Telehealth			In.person	Telehealth
White	68	7	75	White	172	126	298
	90.7 %	9.3 %	100 %		57.7 %	42.3 %	100 %
Latino	333	21	354	Latino	846	542	1388
	94.1 %	5.9 %	100 %		61 %	39 %	100 %
Asian	6	0	6	Asian	18	13	31
	100 %	0 %	100 %		58.1 %	41.9 %	100 %
Black	5	1	6	Black	14	13	27
	83.3 %	16.7 %	100 %		51.9 %	48.1 %	100 %
Other	18	2	20	Other	58	39	97
	90 %	10 %	100 %		59.8 %	40.2 %	100 %
Total	430	31	461	Total	1108	733	1841
	93.3 %	6.7 %	100 %		60.2 %	39.8 %	100 %
χ2=2.888 · df=4 · Cramer’s V=0.079 · Fisher’s p=0.365				χ2=1.943 · df=4 · Cramer’s V=0.032 · p=0.746
Site G
Private
Before Stay-At-Home Order				After Stay-At-Home Order
Race	Telehealth		Total	Race	Telehealth		Total
	In.person	Telehealth			In.person	Telehealth
White	83	9	92	White	46	110	156
	90.2 %	9.8 %	100 %		29.5 %	70.5 %	100 %
Latino	477	34	511	Latino	235	628	863
	93.3 %	6.7 %	100 %		27.2 %	72.8 %	100 %
Asian	18	0	18	Asian	11	24	35
	100 %	0 %	100 %		31.4 %	68.6 %	100 %
Black	18	4	22	Black	5	19	24
	81.8 %	18.2 %	100 %		20.8 %	79.2 %	100 %
Other	18	1	19	Other	26	48	74
	94.7 %	5.3 %	100 %		35.1 %	64.9 %	100 %
Total	614	48	662	Total	323	829	1152
	92.7 %	7.3 %	100 %		28 %	72 %	100 %
χ2=6.576 · df=4 · Cramer’s V=0.100 · Fisher’s p=0.167				χ2=3.105 · df=4 · Cramer’s V=0.052 · p=0.540
